# Supplementary material for: Exogenous Spermidine Induces Cadmium Stress Tolerance in Cucumber Seedlings by Promoting Plant Growth and Defense System
Source: Toxics. 2025 Sep 26;13(10):822. doi: 10.3390/toxics13100822 (PMC12567920; doi:10.3390/toxics13100822)
Supplement: Supplementary file 1 [file toxics-13-00822-s001.zip]

Archive with 1 entries (1 files):
- toxics-3873067-supplementary.pdf
